# Supplementary material for: Effects of Zinc Oxide Nanoparticles on Physiological and Anatomical Indices in Spring Barley Tissues
Source: Nanomaterials (Basel). 2021 Jun 30;11(7):1722. doi: 10.3390/nano11071722 (PMC8307126; doi:10.3390/nano11071722)
Supplement: Supplementary file 1 [file nanomaterials-11-01722-s001.zip]

Archive with 1 entries (1 files):
- nanomaterials-1247461-supplementary.pdf
